# Supplementary material for: CMR-derived left ventricular intraventricular pressure gradients identify different patterns associated with prognosis in dilated cardiomyopathy
Source: Eur Heart J Cardiovasc Imaging. 2023 May 3;24(9):1231–40. doi: 10.1093/ehjci/jead083 (PMC10445254; doi:10.1093/ehjci/jead083)
Supplement: jead083_Supplementary_Data [file jead083_supplementary_data.zip]

Archive with 3 entries (3 files):
- Supplementary data-clean version.docx
- Supplementary data-tracked changes.docx
- Video S1 - IVPG analysis.mkv
